# Supplementary material for: Making Diet Management Easier: The Effects of Nudge-Based Dietary Education and Tableware in Individuals with Both T2DM and Overweight/Obesity: A 2 × 2 Cluster Randomized Controlled Trial
Source: Nutrients. 2025 May 3;17(9):1574. doi: 10.3390/nu17091574 (PMC12073172; doi:10.3390/nu17091574)
Supplement: Supplementary file 1 [file nutrients-17-01574-s001.zip]

Archive with 1 entries (1 files):
- nutrients-3606974-supplementary.pdf
